# Supplementary material for: A Moderate-Fat Diet with One Avocado per Day Increases Plasma Antioxidants and Decreases the Oxidation of Small, Dense LDL in Adults with Overweight and Obesity: A Randomized Controlled Trial
Source: J Nutr. 2019 Oct 14;150(2):276–84. doi: 10.1093/jn/nxz231 (PMC7373821; doi:10.1093/jn/nxz231)
Supplement: nxz231_Supplemental_Files [file nxz231_supplemental_files.zip]

Archive with 2 entries (2 files):
- Supplemental_Figures_August 19_2019.pptx
- Supplemental_Tables_August_19_2019.docx
